# Supplementary material for: An Excel program for calculating statistics presented in Marfak et al.’s article ‘Improved RIDIT statistic approach provides more intuitive and informative interpretation of EQ-5D Data’
Source: Health Qual Life Outcomes. 2021 Apr 5;19:113. doi: 10.1186/s12955-021-01745-5 (PMC8022376; doi:10.1186/s12955-021-01745-5)
Supplement: Supplementary file 1 — Additional file1: Excel program for calculating Improved RIDIT statistics for EQ-5D-3L data. [file 12955_2021_1745_MOESM1_ESM.xlsx]

## Sheet: MO
Expected to be in Worse Health (disease, before receiving treatment,...)	Expected to be in Better Health (healthy or receiving treatment,...)		EQ-5D-Level Frequencies							EQ-5D-Level	1	2	3	4	5	n		Improved RIDIT Matrix					sum-	sum+
1	1			Expected to be in Worse Health (disease, before receiving treatment,...)	Expected to be in Better Health (healthy or receiving treatment,...)					Expected to be in Worse Health (disease, before receiving treatment,...) (X)	170	20	10			200		31110	3660	1830			0	5490
2	1		1	0.85	0.915					Expected to be in Better Health (healthy or receiving treatment,...) (Y)	183	11	6			200		1870	220	110			-1870	110
1	1		2	0.1	0.055					t	353	31	16			400		1020	120	60			-1140	0
1	1		3	0.05	0.03					t^3	43986977	29791	4096			64000000
1	1									t^3-t	43986624	29760	4080			63999600
1	1
1	1									var(W)	1.6691e+06
1	1						Improved RIDIT statistics			W	2590
1	1																	Odds CI Calculate
1	1						ZW	2.005										sum1-inf	sum1-sup	sum1	sum2-sup	sum2-inf	sum2	sum3
1	1						p-value	0.05345									1	0	0.085	0.00614125	0.15	0	0.0717616	0.0188376
1	1							0.785									2	0.915	0.03	0.281671	0.05	0.85	0.0314886	7.5625e-06
1	1							0.075									3	0.97	0	0.163984	0	0.95	0.027075	0
1	1							0.14									4
1	1						ARI	0.065									5
1	1						CIa/2-inf	0.001										sigma2
1	1						CIa/2-max	0.128										0.154449
1	2						OddsOrdinal	1.867										logodds-CI-min
1	1						Odds CIa/2-inf	1.235										0.211363	1.23536
1	1						Odds CIa/2-max	2.819										logodds-CI-max
1	3						a=0.05											1.03651	2.81937
1	1
1	1
1	1
1	1
1	1
1	1
2	1
2	1
1	1
1	1
3	1
1	1
2	1
2	1
1	1
2	1
1	3
1	1
1	1
1	1
1	1
1	1
1	1
1	1
2	1
1	1
2	1
1	1
1	1
1	1
2	1
3	1
2	1
1	1
1	1
1	1
1	1
2	1
1	1
1	2
2	1
2	1
1	1
1	1
1	2
1	1
1	1
1	3
1	1
2	1
1	1
3	1
3	1
1	1
2	1
2	1
2	1
1	1
3	1
2	1
1	1
1	1
1	1
1	1
1	1
1	1
1	1
1	1
1	2
1	1
3	1
1	1
1	1
1	1
1	1
1	1
1	1
1	3
1	2
1	1
1	1
1	1
1	1
1	1
1	1
1	1
1	1
1	1
1	1
1	2
1	2
1	1
1	1
1	1
1	1
1	1
1	1
1	1
1	1
1	1
1	1
1	1
1	1
1	1
1	1
1	1
1	1
1	1
1	1
1	1
1	1
1	1
1	1
1	1
1	1
1	1
1	1
1	1
1	1
1	1
1	1
1	3
1	1
1	1
1	2
1	1
1	1
1	1
1	1
1	1
1	1
1	1
1	1
1	1
1	1
1	1
1	1
1	1
1	1
1	1
1	1
1	1
1	1
1	2
1	1
1	1
1	1
1	3
1	1
1	1
1	1
1	1
1	1
3	1
1	1
3	1
1	1
1	1
1	1
1	2
1	1
1	1
1	1
2	1
3	1
1	2
1	1
1	1
1	1
3	1
1	1
1	1
1	1
1	1
2	1
1	1
1	1
1	1
1	1

## Sheet: SC
Expected to be in Worse Health (disease, before receiving treatment,...)	Expected to be in Better Health (healthy or receiving treatment,...)		EQ-5D-Level Frequencies							EQ-5D-Level	1	2	3	4	5	n		Improved RIDIT Matrix					sum-	sum+
1	1			Expected to be in Worse Health (disease, before receiving treatment,...)	Expected to be in Better Health (healthy or receiving treatment,...)					Expected to be in Worse Health (disease, before receiving treatment,...) (X)	174	18	8			200		31842	3294	1464			0	4758
2	1		1	0.87	0.915					Expected to be in Better Health (healthy or receiving treatment,...) (Y)	183	11	6			200		1914	198	88			-1914	88
1	1		2	0.09	0.055					t	357	29	14			400		1044	108	48			-1152	0
2	1		3	0.04	0.03					t^3	45499293	24389	2744			64000000
1	1									t^3-t	45498936	24360	2730			63999600
2	1
1	1									var(W)	1.54332e+06
2	1						Improved RIDIT statistics			W	1780
1	1																	Odds CI Calculate
1	1						ZW	1.433										sum1-inf	sum1-sup	sum1	sum2-sup	sum2-inf	sum2	sum3
1	1						p-value	0.14289									1	0	0.085	0.00628575	0.13	0	0.0381646	0.0141491
1	1							0.802									2	0.915	0.03	0.178286	0.04	0.87	0.0358329	4.84e-06
1	1							0.077									3	0.97	0	0.0928872	0	0.96	0.027648	0
1	1							0.121									4
1	1						ARI	0.044									5
1	1						CIa/2-inf	-0.016										sigma2
1	1						CIa/2-max	0.105										0.133922
1	2						OddsOrdinal	1.571										logodds-CI-min
1	1						Odds CIa/2-inf	0.995										-0.00514113	0.994872
1	1						Odds CIa/2-max	2.479										logodds-CI-max
1	3						a=0.05											0.907995	2.47935
1	1
1	1
1	1
1	1
1	1
1	1
1	1
1	1
1	1
1	1
1	1
1	1
1	1
1	1
1	1
1	1
1	3
1	1
1	1
1	1
1	1
1	1
1	1
1	1
1	1
1	1
1	1
1	1
1	1
1	1
1	1
1	1
1	1
1	1
1	1
1	1
1	1
1	1
1	1
1	2
1	1
1	1
1	1
1	1
1	2
1	1
1	1
1	3
1	1
1	1
1	1
1	1
1	1
1	1
1	1
1	1
1	1
1	1
1	1
1	1
1	1
1	1
1	1
1	1
1	1
1	1
1	1
1	1
1	2
1	1
1	1
1	1
1	1
1	1
1	1
1	1
1	1
1	3
1	2
1	1
1	1
1	1
1	1
1	1
1	1
1	1
1	1
1	1
1	1
1	2
1	2
1	1
2	1
1	1
1	1
1	1
3	1
1	1
1	1
1	1
1	1
1	1
3	1
1	1
1	1
1	1
1	1
2	1
1	1
1	1
1	1
1	1
1	1
1	1
1	1
3	1
1	1
1	1
1	1
1	1
2	1
2	3
1	1
2	1
1	2
1	1
1	1
1	1
1	1
2	1
1	1
1	1
2	1
2	1
1	1
1	1
2	1
2	1
2	1
1	1
1	1
3	1
1	1
1	2
1	1
2	1
1	1
1	3
1	1
1	1
1	1
1	1
1	1
3	1
1	1
3	1
1	1
1	1
1	1
1	2
1	1
1	1
1	1
2	1
3	1
1	2
1	1
1	1
1	1
3	1
1	1
1	1
1	1
1	1
2	1
1	1
1	1
1	1
1	1

## Sheet: UA
Expected to be in Worse Health (disease, before receiving treatment,...)	Expected to be in Better Health (healthy or receiving treatment,...)		EQ-5D-Level Frequencies							EQ-5D-Level	1	2	3	4	5	n		Improved RIDIT Matrix					sum-	sum+
1	1			Expected to be in Worse Health (disease, before receiving treatment,...)	Expected to be in Better Health (healthy or receiving treatment,...)					Expected to be in Worse Health (disease, before receiving treatment,...) (X)	147	38	15			200		26901	6954	2745			0	9699
2	1		1	0.735	0.915					Expected to be in Better Health (healthy or receiving treatment,...) (Y)	183	11	6			200		1617	418	165			-1617	165
1	1		2	0.19	0.055					t	330	49	21			400		882	228	90			-1110	0
2	1		3	0.075	0.03					t^3	35937000	117649	9261			64000000
2	1									t^3-t	35936670	117600	9240			63999600
2	1
1	1									var(W)	2.33384e+06
2	1						Improved RIDIT statistics			W	7137
1	1																	Odds CI Calculate
1	1						ZW	4.672										sum1-inf	sum1-sup	sum1	sum2-sup	sum2-inf	sum2	sum3
2	1						p-value	<0,0001									1	0	0.085	0.00531037	0.265	0	0.847626	0.0587941
1	1							0.685									2	0.915	0.03	2.06068	0.075	0.735	0.0117699	1.70156e-05
1	1							0.068									3	0.97	0	0.930886	0	0.925	0.0256688	0
1	1							0.247									4
1	1						ARI	0.179									5
1	1						CIa/2-inf	0.104										sigma2
1	1						CIa/2-max	0.253										0.330035
1	2						OddsOrdinal	3.632										logodds-CI-min
1	1						Odds CIa/2-inf	2.662										0.978949	2.66166
2	1						Odds CIa/2-max	4.948										logodds-CI-max
2	3						a=0.05											1.59899	4.94803
1	1
1	1
1	1
1	1
1	1
1	1
2	1
2	1
1	1
1	1
3	1
1	1
2	1
1	1
1	1
1	1
1	3
1	1
1	1
1	1
1	1
1	1
1	1
1	1
1	1
1	1
1	1
1	1
1	1
1	1
1	1
1	1
1	1
1	1
1	1
1	1
1	1
2	1
1	1
1	2
2	1
2	1
1	1
1	1
1	2
1	1
1	1
1	3
1	1
2	1
1	1
3	1
3	1
1	1
2	1
2	1
2	1
1	1
3	1
2	1
1	1
1	1
1	1
1	1
1	1
1	1
1	1
1	1
1	2
1	1
3	1
1	1
1	1
1	1
2	1
1	1
2	1
1	3
1	2
3	1
3	1
1	1
1	1
1	1
1	1
1	1
1	1
1	1
2	1
2	2
2	2
1	1
2	1
1	1
1	1
1	1
3	1
1	1
1	1
1	1
1	1
1	1
3	1
1	1
1	1
1	1
1	1
2	1
1	1
1	1
1	1
1	1
1	1
1	1
1	1
3	1
1	1
1	1
1	1
1	1
2	1
2	3
1	1
2	1
1	2
1	1
1	1
1	1
1	1
2	1
1	1
1	1
2	1
2	1
1	1
1	1
2	1
2	1
2	1
1	1
1	1
3	1
1	1
1	2
1	1
2	1
1	1
1	3
1	1
1	1
1	1
1	1
1	1
3	1
1	1
3	1
1	1
1	1
1	1
1	2
1	1
1	1
1	1
2	1
3	1
1	2
1	1
1	1
1	1
3	1
1	1
1	1
1	1
1	1
2	1
1	1
1	1
1	1
1	1

## Sheet: PD
Expected to be in Worse Health (disease, before receiving treatment,...)	Expected to be in Better Health (healthy or receiving treatment,...)		EQ-5D-Level Frequencies							EQ-5D-Level	1	2	3	4	5	n		Improved RIDIT Matrix					sum-	sum+
1	1			Expected to be in Worse Health (disease, before receiving treatment,...)	Expected to be in Better Health (healthy or receiving treatment,...)					Expected to be in Worse Health (disease, before receiving treatment,...) (X)	195	3	2			200		35685	549	366			0	915
2	1		1	0.975	0.915					Expected to be in Better Health (healthy or receiving treatment,...) (Y)	183	11	6			200		2145	33	22			-2145	22
1	1		2	0.015	0.055					t	378	14	8			400		1170	18	12			-1188	0
1	1		3	0.01	0.03					t^3	54010152	2744	512			64000000
1	1									t^3-t	54009774	2730	504			63999600
1	1
1	1									var(W)	834302
1	1						Improved RIDIT statistics			W	-2396
1	1																	Odds CI Calculate
1	1						ZW	-2.623										sum1-inf	sum1-sup	sum1	sum2-sup	sum2-inf	sum2	sum3
1	1						p-value	0.01279									1	0	0.025	0.000571875	0.085	0	0.000540508	0.00686827
1	1							0.893									2	0.975	0.01	0.00372015	0.03	0.915	0.0123313	2.025e-07
1	1							0.083									3	0.99	0	0.00225606	0	0.97	0.009409	0
1	1							0.023									4
1	1						ARR	0.06									5
1	1						CIa/2-inf	0.015										sigma2
1	1						CIa/2-max	0.105										0.0209864
1	2						OddsOrdinal	0.277										logodds-CI-min
1	1						Odds CIa/2-inf	0.099										-2.30798	0.0994622
1	1						Odds CIa/2-max	0.773										logodds-CI-max
1	3						a=0.05											-0.257876	0.772691
1	1
1	1
1	1
1	1
1	1
1	1
1	1
1	1
1	1
1	1
1	1
1	1
1	1
1	1
1	1
1	1
1	3
1	1
1	1
1	1
1	1
1	1
1	1
1	1
1	1
1	1
1	1
1	1
1	1
1	1
1	1
1	1
1	1
1	1
1	1
1	1
1	1
1	1
1	1
1	2
1	1
1	1
1	1
1	1
1	2
1	1
1	1
1	3
1	1
1	1
1	1
1	1
1	1
1	1
1	1
1	1
1	1
1	1
1	1
1	1
1	1
1	1
1	1
1	1
1	1
1	1
1	1
1	1
1	2
1	1
1	1
1	1
1	1
1	1
1	1
1	1
1	1
1	3
1	2
1	1
1	1
1	1
1	1
1	1
1	1
1	1
1	1
1	1
1	1
1	2
1	2
1	1
1	1
1	1
1	1
1	1
1	1
1	1
1	1
1	1
1	1
1	1
1	1
1	1
1	1
1	1
1	1
1	1
1	1
1	1
1	1
1	1
1	1
1	1
1	1
1	1
1	1
1	1
1	1
1	1
1	1
1	3
1	1
1	1
1	2
1	1
1	1
1	1
1	1
1	1
1	1
1	1
1	1
1	1
1	1
1	1
1	1
1	1
1	1
1	1
1	1
1	1
1	1
1	2
1	1
1	1
1	1
1	3
1	1
1	1
1	1
1	1
1	1
1	1
1	1
1	1
1	1
1	1
1	1
1	2
1	1
1	1
1	1
2	1
3	1
1	2
1	1
1	1
1	1
3	1
1	1
1	1
1	1
1	1
2	1
1	1
1	1
1	1
1	1

## Sheet: AD
Expected to be in Worse Health (disease, before receiving treatment,...)	Expected to be in Better Health (healthy or receiving treatment,...)		EQ-5D-Level Frequencies							EQ-5D-Level	1	2	3	4	5	n		Improved RIDIT Matrix					sum-	sum+
1	1			Expected to be in Worse Health (disease, before receiving treatment,...)	Expected to be in Better Health (healthy or receiving treatment,...)					Expected to be in Worse Health (disease, before receiving treatment,...) (X)	138	45	17			200		25254	8235	3111			0	11346
2	1		1	0.69	0.915					Expected to be in Better Health (healthy or receiving treatment,...) (Y)	183	11	6			200		1518	495	187			-1518	187
1	1		2	0.225	0.055					t	321	56	23			400		828	270	102			-1098	0
2	1		3	0.085	0.03					t^3	33076161	175616	12167			64000000
2	1									t^3-t	33075840	175560	12144			63999600
2	1
1	1									var(W)	2.56776e+06
2	1						Improved RIDIT statistics			W	8917
1	1																	Odds CI Calculate
1	1						ZW	5.565										sum1-inf	sum1-sup	sum1	sum2-sup	sum2-inf	sum2	sum3
2	1						p-value	<0,0001									1	0	0.085	0.00498525	0.31	0	1.72643	0.0804573
3	1							0.646									2	0.915	0.03	3.64399	0.085	0.69	0.00540087	2.18556e-05
1	1							0.065									3	0.97	0	1.57024	0	0.915	0.0251167	0
1	1							0.288									4
2	1						ARI	0.223									5
1	1						CIa/2-inf	0.144										sigma2
1	1						CIa/2-max	0.301										0.433414
1	2						OddsOrdinal	4.431										logodds-CI-min
1	1						Odds CIa/2-inf	3.308										1.19648	3.30844
2	1						Odds CIa/2-max	5.923										logodds-CI-max
2	3						a=0.05											1.77889	5.92331
1	1
1	1
1	1
1	1
1	1
1	1
2	1
2	1
1	1
1	1
3	1
1	1
2	1
2	1
1	1
2	1
1	3
1	1
1	1
1	1
1	1
1	1
1	1
1	1
2	1
1	1
2	1
1	1
1	1
1	1
2	1
3	1
2	1
1	1
1	1
1	1
1	1
2	1
1	1
1	2
2	1
2	1
1	1
1	1
1	2
1	1
1	1
1	3
1	1
2	1
1	1
3	1
3	1
1	1
2	1
2	1
2	1
1	1
3	1
2	1
1	1
1	1
1	1
1	1
1	1
1	1
1	1
1	1
1	2
1	1
3	1
1	1
1	1
1	1
2	1
1	1
2	1
1	3
1	2
3	1
3	1
1	1
1	1
1	1
1	1
1	1
1	1
1	1
2	1
2	2
2	2
1	1
2	1
1	1
1	1
1	1
3	1
1	1
1	1
1	1
1	1
1	1
3	1
1	1
1	1
1	1
1	1
2	1
1	1
1	1
1	1
1	1
1	1
1	1
1	1
3	1
1	1
1	1
1	1
1	1
2	1
2	3
1	1
2	1
1	2
1	1
1	1
1	1
1	1
2	1
1	1
1	1
2	1
2	1
1	1
1	1
2	1
2	1
2	1
1	1
1	1
3	1
1	1
1	2
1	1
2	1
1	1
1	3
1	1
1	1
1	1
1	1
1	1
3	1
1	1
3	1
1	1
1	1
1	1
1	2
1	1
1	1
1	1
2	1
3	1
1	2
1	1
1	1
1	1
3	1
1	1
1	1
1	1
1	1
2	1
1	1
1	1
1	1
1	1

## Sheet: Summary Statistics
Improved RIDIT Statistics comparing two independent EQ-5D-3L data samples
	MO	SC	UA	PD	AD			EQ-5D-Level	Expected to be in Worse Health (disease, before receiving treatment,...)	Expected to be in Better Health (healthy or receiving treatment,...)																	Dim	p-value	rang	BH
Zw	2.005	1.433	4.672	-2.623	5.565		MO	1	0.85	0.915																	MO	0.0535	4	0.025	ns
p-value	0,05345 ns	0,14289 ns	<0,0001 s	0,01279 s	<0,0001 s			2	0.1	0.055																	SC	0.1429	5	0.05	ns
	0.785	0.802	0.685	0.893	0.646			3	0.05	0.03																	UA	0	1	0.01	s
	0.075	0.077	0.068	0.083	0.065		SC	1	0.87	0.915																	PD	0.0128	3	0.0166667	s
	0.14	0.121	0.247	0.023	0.288			2	0.09	0.055																	AD	0	1	0.01	s
ARI/ARR	0.065	0.044	0.179	0.06	0.223			3	0.04	0.03
CIa/2-inf	0.001	-0.016	0.104	0.015	0.144		UA	1	0.735	0.915
CIa/2-max	0.128	0.105	0.253	0.105	0.301			2	0.19	0.055
OddsOrdinal	1.867	1.571	3.632	0.277	4.431			3	0.075	0.03
Odds CIa/2-inf	1.235	0.995	2.662	0.099	3.308		PD	1	0.975	0.915
Odds CIa/2-max	2.819	2.479	4.948	0.773	5.923			2	0.015	0.055
a=0.05								3	0.01	0.03
HB: Holm-Bonferroni correction							AD	1	0.69	0.915
s: significant after HB								2	0.225	0.055
ns: not significant after HB								3	0.085	0.03
