# Supplementary material for: An Excel program for calculating statistics presented in Marfak et al.’s article ‘Improved RIDIT statistic approach provides more intuitive and informative interpretation of EQ-5D Data’
Source: Health Qual Life Outcomes. 2021 Apr 5;19:113. doi: 10.1186/s12955-021-01745-5 (PMC8022376; doi:10.1186/s12955-021-01745-5)
Supplement: Supplementary file 2 — Additional file2: Excel program for calculating Improved RIDIT statistics for EQ-5D-5L data. [file 12955_2021_1745_MOESM2_ESM.xlsx]

## Sheet: MO
Expected to be in Worse Health (disease, before receiving treatment,...)	Expected to be in Better Health (healthy or receiving treatment,...)		EQ-5D-Level Frequencies							EQ-5D-Level	1	2	3	4	5	n		Improved RIDIT Matrix					sum-	sum+
1	1			Expected to be in Worse Health (disease, before receiving treatment,...)	Expected to be in Better Health (healthy or receiving treatment,...)					Expected to be in Worse Health (disease, before receiving treatment,...) (X)	154	34	9	2	1	200		25102	5542	1467	326	163	0	7498
2	1		1	0.77	0.815					Expected to be in Better Health (healthy or receiving treatment,...) (Y)	163	22	6	5	4	200		3388	748	198	44	22	-3388	264
1	1		2	0.17	0.11					t	317	56	15	7	5	400		924	204	54	12	6	-1128	18
1	1		3	0.045	0.03					t^3	31855013	175616	3375	343	125	64000000		770	170	45	10	5	-985	5
1	1		4	0.01	0.025					t^3-t	31854696	175560	3360	336	120	63999600		616	136	36	8	4	-796	0
1	1		5	0.005	0.02
1	1									var(W)	2.67047e+06
1	2						Improved RIDIT statistics			W	1488
1	1																	Odds CI Calculate
1	1						ZW	0.911										sum1-inf	sum1-sup	sum1	sum2-sup	sum2-inf	sum2	sum3
1	2						p-value	0.26345										0	0.185	0.0263532	0.23	0	0.0665053	0.0351375
1	3							0.648										0.815	0.075	0.149328	0.06	0.77	0.0532062	4.356e-05
1	1							0.157										0.925	0.045	0.0548318	0.015	0.94	0.0254677	2.025e-07
1	1							0.195										0.955	0.02	0.0135981	0.005	0.985	0.0239507	1.5625e-08
1	1						ARI	0.038										0.98	0	0.00740739	0	0.995	0.0198005	0
1	1						CIa/2-inf	-0.043										sigma2
1	3						CIa/2-max	0.117										0.0625971
1	1						OddsOrdinal	1.242										logodds-CI-min
2	1						Odds CIa/2-inf	0.837										-0.178245	0.836737
2	1						Odds CIa/2-max	1.843										logodds-CI-max
2	2						a=0.05											0.611417	1.84304
2	1
2	2
2	1
2	5
2	1
2	1
2	2
2	1
2	1
2	1
2	1
2	1
2	1
2	1
2	1
2	1
2	1
2	1
2	1
2	1
2	1
2	1
2	1
2	1
1	1
1	1
5	1
2	1
2	1
1	1
1	1
4	1
1	1
2	1
1	1
1	1
3	1
3	1
1	4
1	1
1	1
1	1
1	1
1	1
2	1
1	3
3	1
1	1
3	1
3	1
4	2
1	1
1	1
1	1
1	2
1	1
3	1
1	1
1	1
1	1
1	1
1	1
1	1
1	1
1	1
1	1
1	1
1	3
1	1
1	2
1	1
1	1
1	2
1	1
1	1
1	1
1	1
1	1
1	5
1	1
1	1
1	1
1	1
1	1
1	1
1	1
1	1
1	1
1	5
1	1
1	2
1	1
1	2
1	1
1	1
1	1
1	1
1	1
1	1
1	1
1	3
1	4
1	1
1	1
1	1
1	1
1	1
1	1
1	1
1	1
1	1
1	1
1	1
1	2
1	1
1	1
1	1
1	1
1	1
1	2
1	4
1	1
1	1
1	1
1	1
1	1
1	1
1	1
1	1
1	1
1	1
1	1
1	1
1	2
1	1
1	1
1	1
1	1
1	1
1	1
1	2
1	1
1	1
1	1
1	1
1	1
1	1
1	1
1	2
1	1
1	4
1	2
1	1
1	2
1	1
1	1
1	1
1	1
1	1
1	1
1	1
1	1
1	1
1	5
1	1
1	1
2	2
1	2
1	4
3	1
3	1
1	1
1	1
1	3
3	1
2	1
1	2
1	1
1	2

## Sheet: SC
Expected to be in Worse Health (disease, before receiving treatment,...)	Expected to be in Better Health (healthy or receiving treatment,...)		EQ-5D-Level Frequencies							EQ-5D-Level	1	2	3	4	5	n		Improved RIDIT Matrix					sum-	sum+
2	1			Expected to be in Worse Health (disease, before receiving treatment,...)	Expected to be in Better Health (healthy or receiving treatment,...)					Expected to be in Worse Health (disease, before receiving treatment,...) (X)	166	13	10	6	5	200		27058	2119	1630	978	815	0	5542
4	1		1	0.83	0.815					Expected to be in Better Health (healthy or receiving treatment,...) (Y)	163	22	6	5	4	200		3652	286	220	132	110	-3652	462
1	1		2	0.065	0.11					t	329	35	16	11	9	400		996	78	60	36	30	-1074	66
1	1		3	0.05	0.03					t^3	35611289	42875	4096	1331	729	64000000		830	65	50	30	25	-945	25
1	1		4	0.03	0.025					t^3-t	35610960	42840	4080	1320	720	63999600		664	52	40	24	20	-780	0
2	1		5	0.025	0.02
1	1									var(W)	2.36756e+06
1	2						Improved RIDIT statistics			W	-356
1	1																	Odds CI Calculate
1	1						ZW	-0.231										sum1-inf	sum1-sup	sum1	sum2-sup	sum2-inf	sum2	sum3
1	2						p-value	0.38844										0	0.17	0.0235535	0.185	0	0.0253143	0.0235776
1	3							0.686										0.83	0.105	0.0506428	0.075	0.815	0.0359992	2.37656e-05
1	1							0.161										0.895	0.055	0.0187173	0.045	0.925	0.0389421	5.0625e-06
1	1							0.152										0.945	0.025	0.0187957	0.02	0.955	0.0262896	3.6e-07
1	1						ARR	0.009										0.975	0	0.0169427	0	0.98	0.02401	0
1	1						CIa/2-inf	-0.066										sigma2
1	3						CIa/2-max	0.084										0.0591371
1	1						OddsOrdinal	0.944										logodds-CI-min
1	1						Odds CIa/2-inf	0.57										-0.562503	0.569781
1	1						Odds CIa/2-max	1.564										logodds-CI-max
1	2						a=0.05											0.447317	1.56411
1	1
1	2
1	1
1	5
1	1
1	1
1	2
1	1
1	1
1	1
1	1
1	1
1	1
1	1
1	1
1	1
1	1
1	1
1	1
1	1
1	1
1	1
1	1
1	1
1	1
1	1
1	1
1	1
1	1
1	1
1	1
1	1
1	1
1	1
1	1
1	1
1	1
1	1
1	4
1	1
1	1
1	1
1	1
1	1
1	1
1	3
1	1
1	1
1	1
1	1
1	2
1	1
1	1
1	1
1	2
1	1
1	1
1	1
1	1
1	1
1	1
1	1
1	1
1	1
1	1
1	1
1	1
1	3
1	1
1	2
1	1
1	1
1	2
1	1
1	1
1	1
1	1
1	1
1	5
1	1
1	1
1	1
1	1
1	1
1	1
1	1
1	1
1	1
1	5
1	1
1	2
1	1
1	2
1	1
1	1
1	1
1	1
1	1
1	1
1	1
1	3
1	4
1	1
1	1
1	1
1	1
1	1
1	1
1	1
1	1
1	1
1	1
1	1
1	2
1	1
1	1
2	1
4	1
1	1
4	2
2	4
1	1
1	1
1	1
4	1
3	1
2	1
1	1
1	1
1	1
1	1
1	1
1	1
1	2
5	1
3	1
4	1
3	1
4	1
1	1
2	2
1	1
2	1
3	1
1	1
5	1
1	1
1	1
1	2
2	1
2	4
1	2
2	1
5	2
3	1
1	1
1	1
5	1
3	1
1	1
1	1
2	1
1	1
3	5
1	1
5	1
2	2
1	2
1	4
3	1
3	1
1	1
1	1
1	3
3	1
2	1
1	2
1	1
1	2

## Sheet: UA
Expected to be in Worse Health (disease, before receiving treatment,...)	Expected to be in Better Health (healthy or receiving treatment,...)		EQ-5D-Level Frequencies							EQ-5D-Level	1	2	3	4	5	n		Improved RIDIT Matrix					sum-	sum+
2	1			Expected to be in Worse Health (disease, before receiving treatment,...)	Expected to be in Better Health (healthy or receiving treatment,...)					Expected to be in Worse Health (disease, before receiving treatment,...) (X)	140	23	22	8	7	200		22820	3749	3586	1304	1141	0	9780
4	1		1	0.7	0.815					Expected to be in Better Health (healthy or receiving treatment,...) (Y)	163	22	6	5	4	200		3080	506	484	176	154	-3080	814
5	1		2	0.115	0.11					t	303	45	28	13	11	400		840	138	132	48	42	-978	90
1	1		3	0.11	0.03					t^3	27818127	91125	21952	2197	1331	64000000		700	115	110	40	35	-925	35
1	1		4	0.04	0.025					t^3-t	27817824	91080	21924	2184	1320	63999600		560	92	88	32	28	-772	0
2	1		5	0.035	0.02
1	1									var(W)	3.01297e+06
1	2						Improved RIDIT statistics			W	4964
1	1																	Odds CI Calculate
1	1						ZW	2.86										sum1-inf	sum1-sup	sum1	sum2-sup	sum2-inf	sum2	sum3
1	2						p-value	0.00668										0	0.185	0.0239575	0.3	0	0.254035	0.0597803
1	3							0.588										0.815	0.075	0.239032	0.185	0.7	0.0139186	0.000414123
1	1							0.144										0.925	0.045	0.309144	0.075	0.815	0.013686	5.0625e-06
1	1							0.268										0.955	0.02	0.123518	0.035	0.925	0.0184842	7.65625e-07
1	1						ARI	0.124										0.98	0	0.116416	0	0.965	0.0186245	0
1	1						CIa/2-inf	0.039										sigma2
1	3						CIa/2-max	0.209										0.0939213
1	1						OddsOrdinal	1.861										logodds-CI-min
1	1						Odds CIa/2-inf	1.347										0.297953	1.3471
1	1						Odds CIa/2-max	2.569										logodds-CI-max
1	2						a=0.05											0.943491	2.56893
1	1
1	2
1	1
1	5
1	1
1	1
1	2
1	1
1	1
1	1
1	1
1	1
1	1
1	1
1	1
1	1
1	1
1	1
1	1
1	1
1	1
1	1
1	1
1	1
1	1
1	1
1	1
1	1
1	1
1	1
1	1
1	1
1	1
1	1
1	1
1	1
1	1
1	1
1	4
1	1
1	1
1	1
1	1
1	1
1	1
1	3
1	1
1	1
1	1
1	1
1	2
1	1
1	1
1	1
1	2
1	1
1	1
1	1
1	1
1	1
1	1
1	1
1	1
2	1
1	1
1	1
3	1
3	3
1	1
1	2
1	1
3	1
2	2
3	1
1	1
3	1
3	1
2	1
1	5
1	1
3	1
2	1
1	1
1	1
3	1
1	1
1	1
2	1
4	5
1	1
1	2
5	1
2	2
1	1
1	1
1	1
1	1
3	1
1	1
2	1
1	3
1	4
1	1
1	1
1	1
2	1
1	1
1	1
1	1
4	1
2	1
1	1
2	1
3	2
3	1
3	1
2	1
4	1
1	1
4	2
2	4
1	1
1	1
1	1
4	1
3	1
2	1
1	1
1	1
1	1
1	1
1	1
1	1
1	2
5	1
3	1
4	1
3	1
4	1
1	1
2	2
1	1
2	1
3	1
1	1
5	1
1	1
1	1
1	2
2	1
2	4
1	2
2	1
5	2
3	1
1	1
1	1
5	1
3	1
1	1
1	1
2	1
1	1
3	5
1	1
5	1
2	2
1	2
1	4
3	1
3	1
1	1
1	1
1	3
3	1
2	1
1	2
1	1
1	2

## Sheet: PD
Expected to be in Worse Health (disease, before receiving treatment,...)	Expected to be in Better Health (healthy or receiving treatment,...)		EQ-5D-Level Frequencies							EQ-5D-Level	1	2	3	4	5	n		Improved RIDIT Matrix					sum-	sum+
2	1			Expected to be in Worse Health (disease, before receiving treatment,...)	Expected to be in Better Health (healthy or receiving treatment,...)					Expected to be in Worse Health (disease, before receiving treatment,...) (X)	131	24	29	8	8	200		21353	3912	4727	1304	1304	0	11247
1	1		1	0.655	0.815					Expected to be in Better Health (healthy or receiving treatment,...) (Y)	163	22	6	5	4	200		2882	528	638	176	176	-2882	990
1	1		2	0.12	0.11					t	294	46	35	13	12	400		786	144	174	48	48	-930	96
1	1		3	0.145	0.03					t^3	25412184	97336	42875	2197	1728	64000000		655	120	145	40	40	-920	40
1	1		4	0.04	0.025					t^3-t	25411890	97290	42840	2184	1716	63999600		524	96	116	32	32	-768	0
1	1		5	0.04	0.02
1	1									var(W)	3.21167e+06
1	2						Improved RIDIT statistics			W	6873
1	1																	Odds CI Calculate
1	1						ZW	3.835										sum1-inf	sum1-sup	sum1	sum2-sup	sum2-inf	sum2	sum3
1	2						p-value	0.00026										0	0.185	0.0224174	0.345	0	0.4863	0.0790594
1	3							0.553										0.815	0.075	0.36741	0.225	0.655	0.00251559	0.000612563
1	1							0.138										0.925	0.045	0.595222	0.08	0.775	0.0106522	5.76e-06
1	1							0.309										0.955	0.02	0.179478	0.04	0.92	0.0172408	1e-06
1	1						ARI	0.171										0.98	0	0.192584	0	0.96	0.018432	0
1	1						CIa/2-inf	0.084										sigma2
1	3						CIa/2-max	0.26										0.118743
1	1						OddsOrdinal	2.239										logodds-CI-min
1	1						Odds CIa/2-inf	1.655										0.503869	1.65511
1	1						Odds CIa/2-max	3.026										logodds-CI-max
1	2						a=0.05											1.10717	3.02579
1	1
1	2
1	1
1	5
1	1
1	1
1	2
1	1
1	1
1	1
1	1
3	1
1	1
1	1
1	1
3	1
5	1
1	1
2	1
1	1
1	1
1	1
1	1
1	1
1	1
1	1
1	1
1	1
1	1
1	1
1	1
1	1
1	1
1	1
1	1
1	1
1	1
1	1
1	4
1	1
1	1
1	1
1	1
1	1
2	1
1	3
3	1
1	1
3	1
3	1
4	2
1	1
1	1
1	1
1	2
1	1
3	1
1	1
1	1
1	1
5	1
3	1
1	1
2	1
1	1
1	1
3	1
3	3
1	1
1	2
1	1
3	1
2	2
3	1
1	1
3	1
3	1
2	1
1	5
1	1
3	1
2	1
1	1
1	1
3	1
1	1
1	1
2	1
4	5
1	1
1	2
5	1
2	2
1	1
1	1
1	1
1	1
3	1
1	1
2	1
1	3
1	4
1	1
1	1
1	1
2	1
1	1
1	1
1	1
4	1
2	1
1	1
2	1
3	2
3	1
3	1
2	1
4	1
1	1
4	2
2	4
1	1
1	1
1	1
4	1
3	1
2	1
1	1
1	1
1	1
1	1
1	1
1	1
1	2
5	1
3	1
4	1
3	1
4	1
1	1
2	2
1	1
2	1
3	1
1	1
5	1
1	1
1	1
1	2
2	1
2	4
1	2
2	1
5	2
3	1
1	1
1	1
5	1
3	1
1	1
1	1
2	1
1	1
3	5
1	1
5	1
2	2
1	2
1	4
3	1
3	1
1	1
1	1
1	3
3	1
2	1
1	2
1	1
1	2

## Sheet: AD
Expected to be in Worse Health (disease, before receiving treatment,...)	Expected to be in Better Health (healthy or receiving treatment,...)		EQ-5D-Level Frequencies							EQ-5D-Level	1	2	3	4	5	n		Improved RIDIT Matrix					sum-	sum+
2	1			Expected to be in Worse Health (disease, before receiving treatment,...)	Expected to be in Better Health (healthy or receiving treatment,...)					Expected to be in Worse Health (disease, before receiving treatment,...) (X)	108	33	34	12	13	200		17604	5379	5542	1956	2119	0	14996
4	1		1	0.54	0.815					Expected to be in Better Health (healthy or receiving treatment,...) (Y)	163	22	6	5	4	200		2376	726	748	264	286	-2376	1298
5	1		2	0.165	0.11					t	271	55	40	17	17	400		648	198	204	72	78	-846	150
1	1		3	0.17	0.03					t^3	19902511	166375	64000	4913	4913	64000000		540	165	170	60	65	-875	65
1	1		4	0.06	0.025					t^3-t	19902240	166320	63960	4896	4896	63999600		432	132	136	48	52	-748	0
2	1		5	0.065	0.02
1	1									var(W)	3.66393e+06
4	2						Improved RIDIT statistics			W	11664
1	1																	Odds CI Calculate
1	1						ZW	6.094										sum1-inf	sum1-sup	sum1	sum2-sup	sum2-inf	sum2	sum3
1	2						p-value	<0,0001										0	0.185	0.0184815	0.46	0	2.00884	0.14055
1	3							0.466										0.815	0.075	1.20873	0.295	0.54	0.0239728	0.001053
1	1							0.121										0.925	0.045	1.6464	0.125	0.705	0.00232478	1.40625e-05
3	1							0.413										0.955	0.02	0.629629	0.065	0.875	0.0106653	2.64063e-06
2	1						ARI	0.292										0.98	0	0.727174	0	0.935	0.0174845	0
1	1						CIa/2-inf	0.198										sigma2
4	3						CIa/2-max	0.385										0.222204
2	1						OddsOrdinal	3.413										logodds-CI-min
1	1						Odds CIa/2-inf	2.602										0.956112	2.60156
5	1						Odds CIa/2-max	4.471										logodds-CI-max
1	2						a=0.05											1.49752	4.47059
1	1
1	2
1	1
1	5
5	1
1	1
1	2
2	1
1	1
2	1
1	1
3	1
1	1
1	1
1	1
3	1
5	1
1	1
2	1
1	1
3	1
3	1
5	1
2	1
1	1
1	1
5	1
2	1
2	1
1	1
1	1
4	1
1	1
2	1
1	1
1	1
3	1
3	1
1	4
1	1
1	1
1	1
1	1
1	1
2	1
1	3
3	1
1	1
3	1
3	1
4	2
1	1
1	1
1	1
1	2
1	1
3	1
1	1
1	1
1	1
5	1
3	1
1	1
2	1
1	1
1	1
3	1
3	3
1	1
1	2
1	1
3	1
2	2
3	1
1	1
3	1
3	1
2	1
1	5
1	1
3	1
2	1
1	1
1	1
3	1
1	1
1	1
2	1
4	5
1	1
1	2
5	1
2	2
1	1
1	1
1	1
1	1
3	1
1	1
2	1
1	3
1	4
1	1
1	1
1	1
2	1
1	1
1	1
1	1
4	1
2	1
1	1
2	1
3	2
3	1
3	1
2	1
4	1
1	1
4	2
2	4
1	1
1	1
1	1
4	1
3	1
2	1
1	1
1	1
1	1
1	1
1	1
1	1
1	2
5	1
3	1
4	1
3	1
4	1
1	1
2	2
1	1
2	1
3	1
1	1
5	1
1	1
1	1
1	2
2	1
2	4
1	2
2	1
5	2
3	1
1	1
1	1
5	1
3	1
1	1
1	1
2	1
1	1
3	5
1	1
5	1
2	2
1	2
1	4
3	1
3	1
1	1
1	1
1	3
3	1
2	1
1	2
1	1
1	2

## Sheet: Summary Statistics
Improved RIDIT Statistics comparing two independent EQ-5D-5L data samples
	MO	SC	UA	PD	AD			EQ-5D-Level	Expected to be in Worse Health (disease, before receiving treatment,...)	Expected to be in Better Health (healthy or receiving treatment,...)																	Dim	p-value	rang	BH
Zw	0.911	-0.231	2.86	3.835	6.094		MO	1	0.77	0.815																	MO	0.2634	4	0.025	ns
p-value (HB)	0,26345 ns	0,38844 ns	0,00668 s	0,00026 s	<0,0001 s			2	0.17	0.11																	SC	0.3884	5	0.05	ns
	0.648	0.686	0.588	0.553	0.466			3	0.045	0.03																	UA	0.0067	3	0.0166667	s
	0.157	0.161	0.144	0.138	0.121			4	0.01	0.025																	PD	0.0003	2	0.0125	s
	0.195	0.152	0.268	0.309	0.413			5	0.005	0.02																	AD	0	1	0.01	s
ARI/ARR	0.038	0.009	0.124	0.171	0.292		SC	1	0.83	0.815
CIa/2-inf	-0.043	-0.066	0.039	0.084	0.198			2	0.065	0.11
CIa/2-max	0.117	0.084	0.209	0.26	0.385			3	0.05	0.03
OddsOrdinal	1.242	0.944	1.861	2.239	3.413			4	0.03	0.025
Odds CIa/2-inf	0.837	0.57	1.347	1.655	2.602			5	0.025	0.02
Odds CIa/2-max	1.843	1.564	2.569	3.026	4.471		UA	1	0.7	0.815
a=0.05								2	0.115	0.11
HB: Holm-Bonferroni correction								3	0.11	0.03
s: significant after HB								4	0.04	0.025
ns: not significant after HB								5	0.035	0.02
							PD	1	0.655	0.815
								2	0.12	0.11
								3	0.145	0.03
								4	0.04	0.025
								5	0.04	0.02
							AD	1	0.54	0.815
								2	0.165	0.11
								3	0.17	0.03
								4	0.06	0.025
								5	0.065	0.02
